# Supplementary material for: Comparison of the In Vivo Efficacy of Cuban (Raydel®) and Chinese (BOC Science) Policosanol in Alleviating Dyslipidemia and Inflammation via Safeguarding Major Organs and Reproductive Health in Hyperlipidemic Zebrafish: A Twelve-Week Consumption Study
Source: Pharmaceuticals (Basel). 2024 Aug 22;17(8):1103. doi: 10.3390/ph17081103 (PMC11357553; doi:10.3390/ph17081103)
Supplement: Supplementary file 1 [file pharmaceuticals-17-01103-s001.zip]

Archive with 1 entries (1 files):
- pharmaceuticals-3129130-supplementary.pdf
